# Supplementary material for: Use of 3-Deoxy-D-arabino-heptulosonic acid 7-phosphate Synthase (DAHP Synthase) to Enhance the Heterologous Biosynthesis of Diosmetin and Chrysoeriol in an Engineered Strain of Streptomyces albidoflavus
Source: Int J Mol Sci. 2024 Feb 28;25(5):2776. doi: 10.3390/ijms25052776 (PMC10931780; doi:10.3390/ijms25052776)
Supplement: Supplementary file 1 [file ijms-25-02776-s001.zip]

Archive with 5 entries (5 files):
- Figure S1.pdf
- Figure S2.pdf
- Figure S3.pdf
- Figure S4.pdf
- Figure S5.png
